# Supplementary material for: Chromosome Microarray Analysis and Exome Sequencing: Implementation in Prenatal Diagnosis of Fetuses with Digestive System Malformations
Source: Genes (Basel). 2023 Sep 26;14(10):1872. doi: 10.3390/genes14101872 (PMC10606699; doi:10.3390/genes14101872)
Supplement: Supplementary file 1 [file genes-14-01872-s001.zip]

Archive with 4 entries (4 files):
- Supplementary file S1.pdf
- Supplementary file S2.pdf
- Table S1.pdf
- Table S2.pdf
